# Supplementary material for: The systemic lupus erythematosus-associated NCF190H allele synergizes with viral infection to cause mouse lupus but also limits virus spread
Source: Nat Commun. 2025 Feb 13;16:1593. doi: 10.1038/s41467-025-56857-z (PMC11822037; doi:10.1038/s41467-025-56857-z)
Supplement: Supplementary file 4 — Source Data [file 41467_2025_56857_MOESM4_ESM.xlsx]

## Sheet: Fig 1b
Dyas	R90/R90								90H/90H								MNV-R90/R90								MNV-90H/90H
0	0	0	0	0	0	0	0	0	0	0	0	0	0	0	0	0	0	0	0	0	0	0	0	0	0	0	0	0	0	0	0	0
14	0	0	0	0	0	0	0	0	0	0	0	0	0	0	0	0	0	0	0	0	0	0	0	0	0	0	0	0	0	0	0	0
28	0	0	0	0	0	0	0	0	0	0	0	0	0	0	0	0	0	0	0	0	0	0	0	0	0	0	0	0	0	0	0	0
35	0	0	0	0	0	0	0	0	0	0	0	0	0	0	0	0	0	0	0	0	0	0	0	0	0	0	0	0	0	0	0	0
36	0	0	0	0	0	0	0	0	0	0	0	0	0	0	0	0	0	0	0	0	0	0	0	0	5	5	0	0	5	5	0	0
37	0	0	0	0	0	0	0	0	0	0	0	0	0	0	0	0	0	0	0	0	0	0	0	0	5	10	0	0	10	5	0	0
38	0	0	0	0	0	0	0	0	0	0	0	0	0	0	0	0	0	0	0	0	0	0	0	0	10	10	5	5	15	10	0	0
39	0	0	0	0	0	0	0	0	0	0	0	0	0	0	0	0	0	0	0	0	0	0	0	0	15	15	6	5	16	15	3	0
40	0	0	0	0	0	0	0	0	0	0	0	0	0	0	0	0	0	0	0	0	0	0	0	0	20	20	8	5	16	15	4	0
41	0	0	0	0	0	0	0	0	0	0	0	0	0	0	0	0	0	0	0	0	0	0	0	0	20	25	10	5	18	15	7	0
42	0	0	0	0	0	0	0	0	0	0	0	0	0	0	0	0	0	0	0	0	0	0	0	0	23	26	10	6	20	15	8	8
43	0	0	0	0	0	0	0	0	0	0	0	0	0	0	0	0	0	0	0	0	0	0	0	0	23	26	12	12	20	11	12	6
44	0	0	0	0	0	0	0	0	0	0	0	0	0	0	0	0	0	0	0	0	0	0	0	0	23	24	12	13	20	11	12	18
45	0	0	0	0	0	0	0	0	0	0	0	0	0	0	0	0	0	0	0	0	0	0	0	0	20	25	15	13	23	10	22	11
46	0	0	0	0	0	0	0	0	0	0	0	0	0	0	0	0	0	0	0	0	0	0	0	0	26	25	12	15	20	10	20	11
47	0	0	0	0	0	0	0	0	0	0	0	0	0	0	0	0	0	0	0	0	0	0	0	0	23	33	13	21	29	5	15	11
48	0	0	0	0	0	0	0	0	0	0	0	0	0	0	0	0	0	0	0	0	0	0	0	0	24	35	14	18	31	4	15	10
49	0	0	0	0	0	0	0	0	0	0	0	0	0	0	0	0	0	0	0	0	0	0	0	0	25	34	16	24	28	4	13	10
50	0	0	0	0	0	0	0	0	0	0	0	0	0	0	0	0	0	0	0	0	0	0	0	0	24	30	17	20	28	4	12	8
51	0	0	0	0	0	0	0	0	0	0	0	0	0	0	0	0	0	0	0	0	0	0	0	0	23	27	18	10	28	4	12	8
52	0	0	0	0	0	0	0	0	0	0	0	0	0	0	0	0	0	0	0	0	0	0	0	0	21	25	18	10	26	4	10	6
53	0	0	0	0	0	0	0	0	0	0	0	0	0	0	0	0	0	0	0	0	0	0	0	0	20	24	18	11	20	4	10	6
54	0	0	0	0	0	0	0	0	0	0	0	0	0	0	0	0	0	0	0	0	0	0	0	0	20	23	16	10	20	4	8	6
55	0	0	0	0	0	0	0	0	0	0	0	0	0	0	0	0	0	0	0	0	0	0	0	0	18	22	16	8	18	4	8	6
56	0	0	0	0	0	0	0	0	0	0	0	0	0	0	0	0	0	0	0	0	0	0	0	0	18	20	16	8	16	4	8	6

## Sheet: Fig 1c-f
Fig 1c	Proteinuria (g/L)	Biological Replicates	R90	90H	MNV-R90	MNV-90H
		Repl1	0	0	0	3
		Repl2	0	0	0.3	3
		Repl3	0	0.15	0	1
		Repl4	0	0	0.15	1
		Repl5	0	0.15	0	3
		Repl6	0	0	0	1
		Repl7	0	0	0	3
		Repl8	0	0	0.15	1
Fig 1d	dsDNA (OD450-620)	Biological Replicates	R90	90H	MNV-R90	MNV-90H
		Repl1	0.149	0.145	0.21	0.32
		Repl2	0.2	0.19	0.2	0.46
		Repl3	0.171	0.234	0.22	0.44
		Repl4	0.155	0.2	0.18	0.36
		Repl5	0.169	0.332	0.213	0.45
		Repl6	0.179	0.177	0.14	0.42
		Repl7			0.32	0.4
		Repl8			0.29	0.497
	Sm/RNP (OD450-620)	Biological Replicates	R90	90H	MNV-R90	MNV-90H
		Repl1	0.139	0.116	0.157	0.338
		Repl2	0.147	0.116	0.176	0.287
		Repl3	0.141	0.111	0.182	0.293
		Repl4	0.128	0.12	0.137	0.29
		Repl5	0.132	0.122	0.171	0.296
		Repl6	0.126	0.127	0.199	0.286
		Repl7			0.165	0.293
		Repl8			0.198	0.292
	PLs (OD450-620)	Biological Replicates	R90	90H	MNV-R90	MNV-90H
		Repl1	0.0675	0.061	0.068	0.184
		Repl2	0.069	0.0645	0.102	0.131
		Repl3	0.0675	0.0635	0.144	0.101
		Repl4	0.0595	0.061	0.121	0.121
		Repl5	0.0585	0.066	0.062	0.17
		Repl6	0.0615	0.0675	0.071	0.147
		Repl7			0.063	0.129
		Repl8			0.062	0.143
	β-GP1 (OD450-620)	Biological Replicates	R90	90H	MNV-R90	MNV-90H
		Repl1	0.086	0.076	0.079	0.251
		Repl2	0.079	0.073	0.237	0.218
		Repl3	0.078	0.076	0.205	0.225
		Repl4	0.076	0.08	0.201	0.189
		Repl5	0.081	0.081	0.076	0.276
		Repl6	0.077	0.138	0.087	0.276
		Repl7			0.078	0.192
		Repl8			0.075	0.187
Fig 1e		Anti-MNV Ab (OD405)	Max arthritis score	Proteinuria (g/L)	Anti-dsDNA (OD450-620)
		1.76	31	3	0.46
		1.51	26	3	0.44
		0.7	18	1	0.36
		0.21	24	1	0.32
		2.62	35	3	0.497
		0.75	15	1	0.4
		1.41	22	3	0.45
		0.33	18	1	0.42
Fig 1f	Spleen Index	R90	90H	MNV-R90	MNV-90H
		3.07	4.7	3.39	19.7
		3.7	3.17	3.36	15.3
		3.69	3.17	3.36	21.4
		3.96	3.38	4.55	20.5
		2.8	3.72	4.76	18.9
		3.33	3.11	4.64	16.9
		3.04	3.38	2.62	20

## Sheet: Fig 1g-h
Fig 1g	Joint histology score (0-3)	R90	90H	MNV-R90	MNV-90H
		0	0	0	3
		0	0	0	2
		0	0	0	2
		0	0	0	3
		0	0	0	3
		0	0	0	2
		0	0	0	1
		0	0	0	1
	Kidney histology score (0-3)	R90	90H	MNV-R90	MNV-90H
		0	0	0	2
		0	0	0	3
		0	0	0	3
		0	0	0	2
		0	0	1	3
		0	0	0	2
		0	0	1	2
		0	0	0	3
Fig 1h	IgG deposit score	R90	90H	MNV-R90	MNV-90H
		0	0	0	2
		0	0	0	3
		0	0	0	3
		0	0	1	4
	C3 deposit score	R90	90H	MNV-R90	MNV-90H
		0	0	1	3
		0	0	0	3
		0	0	0	4
		0	0	0	4

## Sheet: Fig 1i-k
Fig 1i		MNV-R90				MNV-90H
Spleen_ISGs	Ifnα	1.5506	0.713421	0.896779	0.842545	22.2052	18.288	19.0646	13.9561
	Irf1	1.08031	0.818723	1.14985	0.966906	9.85904	9.79094	12.0541	9.3921
	Irf7	0.912916	0.845897	1.42262	0.805833	31.5278	38.8153	26.3285	38.8153
	Stat1	0.860542	0.890889	1.15935	1.07424	5.66988	13.026	9.53556	7.42977
	Isg15	1.31742	1.07008	0.585488	1.2207	108.212	127.797	252.076	122.591
	Mx1	0.503603	0.692726	1.35694	1.51609	6.45473	5.46551	5.61917	8.75652
	Ip10	1.48478	0.615679	1.01414	0.882856	10.7797	12.2122	14.1257	14.3229
Fig 1j		MNV-R90				MNV-90H
Kidney-ISGs	Ifnα	0.873167	0.910247	1.12064	1.096	1.53085	1.96473	2.89654	2.4065
	Irf1	1.03178	0.962684	1.11353	0.892011	0.792858	0.917089	1.03896	1.69953
	Irf7	1.03498	1.12475	0.901003	0.939265	1.54714	1.82716	1.69303	2.47873
	Stat1	1.30717	1.28027	1.01147	1.40099	1.79807	1.73682	1.78565	2.32374
	Isg15	0.595738	0.836681	1.13505	1.43669	95.8529	93.2318	197.095	137.449
	Mx1	0.33548	1.34192	1.6181	0.704317	2.6653	2.12034	2.13509	2.7025
	Ip10	0.917653	1.05411	1.09128	0.936935	1.72431	2.76259	2.29107	3.8531
		MNV-R90						MNV-90H
Fig 1k	p-JAK1/JAK1	0.203871	0.221456	0.361645	0.374822	0.132538	0.113077	0.610906	0.986284	0.830633	0.62765	0.997494	0.780747
	p-STAT1/STAT1	0.107828	0.026552	0.019846	0.024424	0.08343	0.041638	0.144513	0.299649	0.193167	0.515125	0.611152	0.959267

## Sheet: Fig 2a-b
	Fig 2a	Macrophage % Live CD11b+			Fig 2b	Neutrophil % Live CD11b+
		R90	90H			R90	90H
		13.3	18.5			26.9	55.9
		17.7	10.6			18	22.8
		14.5	15			0.21	45.8
		7.59	16.4			15.2	26.5
		7.61	19.7			18.3	44.5
			47.9				17.7
			38.9				19.1
			23.7				48.5
			40.5				23.8
			25.5				35.2

## Sheet: Fig 2c
Fig 2c	Arthritis score Female 0-6M		R90/R90									90H/90H							MNV-R90/R90												MNV-90H/90H
		0	0	0	0	0	0	0	0	0	0	0	0	0	0	0	0	0	0	0	0	0	0	0	0	0	0	0	0	0	0	0	0	0	0	0	0	0
		1	0	0	0	0	0	0	0	0	0	0	0	0	0	0	0	0	0	0	0	0	0	0	0	0	0	0	0	0	0	0	0	0	0	0	0	0
		2	0	0	0	0	0	0	0	0	0	0	0	0	0	0	0	0	0	0	0	0	0	0	0	0	0	0	0	0	0	0	0	0	0	0	0	0
		3	0	0	0	0	0	0	0	0	0	0	0	0	0	0	0	0	0	0	0	0	0	0	0	0	0	0	0	0	10	0	0	14	0	3	3	0
		4	2	0	0	3	6	5	8	3	7	3	3	3	4	2	3	2	0	0	3	0	3	0	0	0	0	0	2	0	16	0	7	14	0	14	13	0
		5	5	2	6	3	5	8	5	5	7	0	2	8	2	5	3	5	0	0	18	17	17	0	0	0	0	0	10	0	16	0	16	13	8	36	36	6
		6	8	5	6	5	7	8	7	6	3	0	16		3	0	8	3	1	0	0	25	30	11	0	5	0	0	18	0	17	0	19	20	6	41	40	10
		7	0	3	8	2	6	6	6	7	9	0	31	6	8	2	8	2	8	0	4	34	15	0	0	3	0	0	22	1	19	0	24	26	8	45	46	24
			R90/R90							90H/90H					MNV-R90/R90							MNV-90H/90H
	Arthritis score Male 0-7M	0	0	0	0	0	0	0	0	0	0	0	0	0	0	0	0	0	0	0	0	0	0	0	0	0	0
		1	0	0	0	0	0	0	0	0	0	0	0	0	0	0	0	0	0	0	0	0	0	0	0	0	0
		2	0	0	0	0	0	0	0	0	0	0	0	0	0	0	0	0	0	0	0	0	0	0	0	0	0
		3	0	0	0	0	0	0	0	0	0	0	0	0	0	0	0	0	0	0	0	0	0	5	0	1	5
		4	0	0	0	0	0	0	0	6	0	7	7	6	0	0	0	0	0	0	0	5	4	15	10	4	20
		5	0	0	0	0	0	0	0	7	1	4	5	8	0	0	0	16	3	0	0	6	2	38	15	12	22
		6	0	0	0	16	3	0	0	5	6	4	0	11	0	0	0	20	3	0	0	8	13	42	25	21	20
		7	0	0	0	20	3	0	0	8	5	4	4	17	0	0	10	41	0	0	0	10	16	32	30	34	20

## Sheet: Fig 2d
Fig 2d	OD450	Pristane-R90							Pristane-90H						MNV-Pristane-R90									MNV-Pristane-90H
	Anti-dsDNA Female	0.381	0.223	0.144	0.419	0.39	0.605	0.117	0.503	0.593	0.273	0.349	0.239	0.593	0.33	0.12	0.4	0.39	0.32	0.46	0.15	0.21	0.41	0.54	0.4	0.34	0.54	0.49	0.53	0.53	0.55	0.51	0.42
		Pristane-R90							Pristane-90H						MNV-Pristane-R90									MNV-Pristane-90H
	Anti-dsDNA-Male	0.09	0.145	0.166	0.205	0.197	0.099	0.143	0.517	0.129	0.101	0.512	0.33		0.102	0.184	0.167	0.115	0.103					0.422	0.258	0.398	0.39	0.434	0.344	0.316	0.314

## Sheet: Fig 2e
Fig 2e	OD450	Pristane-R90										MNV-Pristane-R90											Pristane-90H										MNV-Pristane-90H
	Anti-MNV Ab Female	0.197	0.245	0.205	0.198	0.207	0.198	0.203	0.201	0.221	0.178	1.876	1.853	1.641	1.749	1.739	1.783	1.674	1.369	1.567	1.591	1.63	0.227	0.205	0.205	0.175	0.187	0.168	0.193	0.201	0.231	0.211	1.775	1.719	1.76	1.658	1.823	1.697	1.708	1.629	1.346	1.193	1.156	1.845	1.763	1.801	1.807	1.56	1.589
		Pristane-R90										MNV-Pristane-R90					Pristane-90H										MNV-Pristane-90H
	dsDNA-Male	0.189	0.205	0.227	0.255	0.217	0.263	0.256	0.261	0.232	0.221	1.85	1.6	1.436	1.358	1.811	0.214	0.215	0.225	0.236	0.198	0.197	0.193	0.282	0.201	0.22	1.98	1.27	1.71	0.64	0.43	1.537	0.226	0.27	1.788	1.659	1.646	1.93

## Sheet: Fig 2f
Fig 2f		Pristane-R90								Pristane-90H								MNV-Pristane-R90								MNV-Pristane-90H
	Joint histology score	0	0	0.5	0	0.5	0	0	1	0	0.5	0.5	0.5	0	0	1	0.5	0	0	1	1	1	0	0.5	1	2	2	3	3	3	2	3	1
		Pristane-R90								Pristane-90H								MNV-Pristane-R90								MNV-Pristane-90H
	Kidney histology score	1	0	0.5	0	0.5	0	0	0.5	1	0.5	0.5	0.5	0	0	0	0.5	0	1	0	1	0.5	0.5	0.5	0.5	4	3	3.5	2.5	3.5	3	4	3

## Sheet: Fig 3a
Fig 3a	Blank	Time (min)	R90								90H								m1J
		3	2791	3764	3358	2550	4801	4309	3562	5271	2325	2006	3474	4210	3614	4381	5110	4972	2973	1919	2678	2228	2571	3349	3205	2082
		6	2775	3753	3352	2716	4549	3999	3812	5098	2582	2092	3069	3858	4011	4141	4165	4739	3014	1885	2802	2211	2798	3583	3356	2116
		9	2799	3622	3441	2798	4466	3820	3554	5128	2615	2055	3046	3643	4228	4134	3904	4206	3096	1892	2744	2253	2671	3338	3322	2217
		12	2844	3722	3493	2865	4472	3962	3665	5197	2574	2064	3050	3696	4404	4117	3914	3976	3091	1911	2772	2318	2749	3403	3478	2227
		15	2966	3731	3644	2992	4594	4074	3761	5486	2699	2100	3065	3658	4467	4286	3948	4116	3200	1963	2887	2377	2725	3546	3585	2209
		18	3057	3782	3723	3005	4822	4202	3821	5620	2686	2127	3085	3793	4606	4314	3990	4150	3306	1993	2921	2407	2768	3584	3728	2349
		21	3095	3960	3802	3079	4894	4297	4041	5836	2727	2195	3237	3879	4640	4462	4119	4244	3351	1964	3012	2466	2851	3621	3807	2368
		24	3184	4053	3962	3202	4953	4435	4074	5989	2826	2235	3195	3948	4714	4567	4101	4397	3389	1953	3126	2414	2857	3758	3943	2432
		27	3283	4040	4089	3386	5113	4495	4165	6037	2842	2314	3302	3960	4894	4654	4266	4358	3455	2003	3177	2514	2878	3832	4007	2478
		30	3293	4211	4088	3347	5170	4510	4151	6257	2917	2293	3319	4039	4938	4655	4346	4474	3465	2006	3259	2536	2951	3906	4114	2390
		33	3310	4269	4201	3457	5304	4633	4292	6330	2923	2324	3356	4068	4966	4754	4372	4467	3605	2074	3244	2572	2936	3978	4107	2502
		36	3388	4285	4242	3494	5346	4658	4350	6419	2965	2343	3358	4118	5104	4829	4413	4462	3556	2015	3399	2575	2982	4022	4141	2515
		39	3440	4416	4297	3527	5446	4735	4413	6604	3048	2328	3395	4133	5149	4947	4523	4580	3607	2035	3393	2630	3060	4085	4320	2535
		42	3463	4411	4366	3555	5407	4777	4435	6542	3106	2332	3374	4244	5253	5028	4528	4608	3648	2058	3478	2663	3049	4093	4298	2532
		45	3429	4345	4499	3529	5457	4862	4532	6620	3199	2413	3458	4278	5315	5015	4598	4761	3691	2067	3530	2637	3059	4124	4357	2620
		48	3496	4473	4491	3673	5558	4928	4502	6652	3065	2416	3410	4348	5421	5133	4596	4632	3737	2055	3517	2713	3018	4170	4430	2612
		51	3489	4478	4560	3710	5636	4993	4590	6848	3163	2399	3437	4350	5321	5159	4567	4622	3715	2097	3533	2731	3060	4268	4488	2621
		54	3538	4477	4560	3750	5679	4972	4675	6974	3147	2456	3469	4368	5516	5209	4723	4811	3761	2108	3585	2777	3153	4283	4434	2629
		57	3511	4581	4593	3712	5651	5085	4664	6898	3153	2484	3491	4453	5524	5171	4730	4808	3849	2131	3703	2783	3044	4347	4530	2543
		60	3595	4647	4685	3718	5719	5128	4780	6990	3140	2459	3518	4504	5583	5172	4768	4816	3806	2142	3690	2788	3082	4399	4586	2640
	Rosup	Time (min)	R90								90H								m1J
		3	4335	6101	9441	6248	5687	6039	7827	5352	5506	6243	7335	6145	6461	6671	8265	7968	5877	5985	7591	8439	4512	4373	5450	7076
		6	4253	5489	8529	5732	5374	5848	6854	5356	5187	5567	6395	4889	5783	5132	5868	6936	5638	4902	5124	6238	4305	3899	3647	5684
		9	4119	5476	8196	5658	5301	5644	6602	5259	5134	5381	6217	4661	5774	5177	5684	6296	5422	4859	4881	5723	4228	3899	3634	5472
		12	4171	5484	8431	5680	5440	5611	6699	5331	5124	5368	6227	4621	5819	5230	5754	6384	5628	4860	4845	5699	4378	3949	3652	5468
		15	4297	5657	8754	5898	5614	5776	6926	5550	5290	5616	6370	4873	6041	5365	5807	6391	5707	5039	4911	5833	4532	4190	3715	5555
		18	4334	5628	8933	6046	5744	6013	7064	5814	5463	5717	6563	4934	6273	5555	5914	6590	5859	5170	5011	5825	4678	4217	3776	5788
		21	4486	5877	9175	6314	5973	6134	7365	5903	5675	5916	6711	5125	6449	5712	6129	6743	6108	5265	5175	6090	4831	4470	3877	5972
		24	4608	5957	9364	6515	6035	6203	7367	6131	5804	6128	6863	5136	6703	5870	6200	6894	6244	5471	5256	6210	4972	4583	3992	5992
		27	4717	6146	9724	6867	6302	6543	7699	6359	5906	6513	7097	5376	6905	6081	6490	7026	6361	5650	5389	6441	5198	4721	4122	6260
		30	4812	6242	9785	6925	6379	6514	7742	6394	6253	6472	7104	5452	7103	6184	6415	7096	6633	5827	5583	6501	5230	4914	4214	6406
		33	4812	6314	9878	7076	6519	6470	7761	6493	6348	6593	7186	5480	7242	6347	6641	7286	6652	5956	5657	6825	5462	4980	4263	6536
		36	4847	6397	10040	7235	6620	6617	8093	6605	6417	6735	7260	5634	7365	6411	6744	7523	6754	6109	5721	6871	5540	5117	4387	6686
		39	5091	6456	10131	7429	6756	6579	8154	6832	6510	6865	7423	5611	7541	6462	6939	7472	6814	6133	5816	7003	5558	5205	4536	6833
		42	5114	6622	10385	7505	6842	6732	8222	6854	6623	6991	7453	5650	7550	6626	6917	7620	7017	6361	5846	7082	5790	5367	4576	6927
		45	5183	6686	10448	7643	6843	6776	8267	6930	6729	7075	7666	5760	7832	6609	7107	7794	7058	6425	5937	7282	5754	5352	4597	7199
		48	5193	6623	10504	7910	7021	6845	8484	7089	6871	7159	7652	5798	7918	6744	6998	7787	7290	6419	6084	7301	5918	5527	4662	7186
		51	5362	6816	10477	7868	7070	7001	8578	7124	6972	7366	7693	5895	7919	6754	7133	7886	7365	6566	6184	7438	5934	5560	4843	7370
		54	5379	6974	10665	8015	7090	7060	8500	7311	7076	7452	7873	6017	8161	6819	7194	7997	7406	6654	6212	7518	6018	5522	4881	7412
		57	5332	6952	10760	8151	7134	7117	8815	7428	7172	7485	7785	6035	8204	6924	7244	8171	7510	6814	6252	7561	6163	5641	4955	7481
		60	5404	6978	10708	8275	7200	7191	8807	7408	7298	7548	7915	6085	8347	7005	7345	8056	7694	6879	6284	7852	6210	5781	4958	7686
		Time (min)	R90					GSK-R90					90H					GSK-90H					Ncf1m1j/m1j					GSK-Ncf1m1j/m1j
		3	3430.17	2552.83	2838.17	3205	3321.83	2040.5	2379.17	2175.83	2492.67	2437.5	2930.83	2835.5	2486.5	2961	2576.33	1347.67	2122.17	2378.5	2749.5	2615.83	2995.67	2866.33	2771.83	2678	2571	2117.83	2568.67	2265.33	2228	2604.33
		6	3386.5	2556.5	2829.67	3367.17	3493.17	2138	2450.5	2181.17	2447.83	2425.5	3016.17	3006.67	2604	3032.67	2725	1288.17	2050.83	2434.67	2639.5	2572.67	2942.5	2843.67	2805.17	2802	2798	2075.5	2601.5	2168.33	2048.67	2674.5
		9	3465.83	2690.17	2942.33	3506.17	3675.5	2174.67	2542.67	2215.83	2508.17	2505.5	3103.5	3175.33	2749.67	3176.5	2851.17	1353.83	2055.5	2528.17	2663.67	2576.83	3038.33	2938.67	2871	2744	2671	2126.67	2693.83	2160.17	2098.67	2696.83
		12	3572	2777	3070.33	3684.83	3893.17	2206.17	2579.33	2285.33	2571.83	2562.33	3193.5	3319.67	2805.67	3297.83	2938.67	1388.67	2099.5	2622.83	2734	2610.33	3138.67	2998.67	2979.83	2772	2749	2196.67	2784.83	2221.33	2146	2807.83
		15	3645	2873.67	3161.17	3803.5	4109.5	2237.33	2672.5	2350.33	2688	2661.17	3288	3396.5	2939.83	3413.83	3054.5	1426.33	2189.83	2710	2777.67	2696	3235.33	3070.5	2965.5	2887	2725	2230.83	2863.83	2260.5	2197	2900.33
		18	3734.17	3004.5	3251.17	3908.67	4263.5	2286.33	2727.67	2420.83	2727.83	2780.67	3428.33	3518.17	2999.5	3510	3132.17	1455.83	2246.33	2781.83	2875.17	2785.33	3321.83	3167.17	3038.17	2921	2768	2299.83	2910.5	2286.5	2218.17	2945.83
		21	3808.83	3055.17	3345.5	4026.17	4422.33	2312.17	2814.17	2460.33	2790.33	2810.33	3546.5	3598.17	3100.33	3592.5	3225.83	1490.83	2263.17	2824.17	2941.33	2810.5	3367.5	3213.17	3093.5	3012	2851	2342.67	3018.67	2329	2295.83	3001.33
		24	3833.83	3133	3425.33	4133.33	4475.33	2350	2878	2522.83	2885	2877.17	3641.5	3677.5	3170	3706.17	3265.33	1505	2329.33	2923.17	2954	2871	3445.33	3274.83	3140.33	3126	2857	2385.83	3064.17	2363.5	2318.67	3069.17
		27	3987.33	3204.17	3500.17	4224.67	4604.83	2379.83	2954.5	2592	2951.17	2927.67	3669.17	3787.67	3248.83	3760.67	3304.5	1553.83	2387	2986.67	3016.17	2936.83	3508	3311.67	3198.5	3177	2878	2421.83	3135.5	2427	2342.67	3091
		30	4023	3232.83	3547.5	4330.67	4653.5	2414	2988.33	2655.83	2998.33	3004.83	3749	3846	3262.5	3832	3395.5	1602.17	2448.83	3051.5	3133	3026.67	3517.5	3343.17	3227.5	3259	2951	2432.67	3220.67	2460.67	2389	3162.5
		33	4120.17	3298.33	3603.83	4406.33	4773.33	2457.33	3037	2669.33	3024.5	3073.5	3832.67	3956.83	3366.83	3878.33	3469.33	1601.33	2488.33	3068.17	3180.83	3069	3610.33	3427.67	3262.33	3244	2936	2492.17	3227	2492.83	2450.83	3221.83
		36	4126.67	3313.33	3665.67	4455.83	4850.83	2456.17	3090.67	2678.5	3124.5	3146.17	3905.17	4026	3431.5	3917.67	3431.67	1638.17	2541.33	3145.33	3245.5	3096.33	3608.67	3451.5	3323.33	3399	2982	2502.17	3286	2486.17	2435.17	3257.83
		39	4215.83	3375.5	3654.83	4542	4972.17	2520.83	3150.5	2745.67	3167.33	3151.5	3968.5	4119.83	3488.33	3962	3554.33	1665.33	2572.17	3190.67	3266.33	3164.17	3659.33	3492	3363.83	3393	3060	2528.33	3334.17	2521.83	2486.67	3293.33
		42	4244.83	3419.83	3717.67	4612.17	5049.5	2508.67	3176.5	2797.5	3207.17	3212.17	4025.17	4152.5	3530.17	4067.33	3590.33	1700	2595.5	3275.17	3372	3217.33	3702.33	3551.5	3429	3478	3049	2571.5	3359.5	2536.17	2498.5	3335.67
		45	4282.83	3444.67	3780.67	4701.5	5141.17	2557.17	3211.17	2828	3219.5	3242.5	4107.17	4227.67	3584.83	4134.5	3610.17	1718.67	2683.67	3352.5	3431.83	3253.83	3731.5	3577.5	3467.17	3530	3059	2559.5	3396.5	2588.83	2515.83	3377.17
		48	4343.33	3478.83	3839.5	4714.5	5165.67	2584.17	3274.83	2856.17	3256.83	3332.67	4121.5	4303.33	3601.67	4142.5	3675.17	1746.17	2750.33	3383.5	3488.5	3267.67	3794.83	3626.5	3500.17	3517	3018	2613	3433.5	2611.33	2567.5	3421.67
		51	4360.33	3511.33	3830.17	4798	5277.17	2607.33	3318.83	2865.5	3355.17	3366.83	4205.83	4344	3681.67	4206.83	3735.5	1776.33	2754.83	3413.67	3516.67	3344.5	3809.33	3648.17	3570.33	3533	3060	2645	3458.33	2663.33	2606.67	3469.33
		54	4381.33	3544.17	3875.83	4834	5411.83	2639.17	3328.33	2958.67	3365.83	3413.5	4291.83	4416.17	3743.83	4316.83	3736.17	1801.5	2792.33	3458	3573.5	3377.67	3869.83	3692.83	3559.17	3585	3153	2697	3492.5	2648.33	2596.5	3494.83
		57	4473	3597.5	3929.67	4903.17	5448.5	2705	3376.67	2946	3404.83	3430.33	4316.67	4471.83	3773.67	4327.33	3785.83	1816.67	2830.33	3528.33	3670.33	3420.83	3902.5	3747.33	3631.83	3703	3044	2728	3524.17	2683.5	2634	3520.17
		60	4495.33	3614	3975.83	4969.33	5492.67	2677.33	3418.83	2986	3438.67	3439.33	4342.33	4538.17	3822.67	4377.5	3864.17	1839	2854.33	3529.67	3694.67	3468.17	3931.67	3750.67	3636	3690	3082	2722.83	3571.17	2729.5	2685.33	3572.83

[truncated: 50 more sheets: Fig3b, Fig 3c, Fig 3d&e, Fig 3f, Fig 3g&h&i, Fig 3k, Fig 4b, Fig 4c&d, Fig 4e, Fig 4f-i, Fig 4j-o, Fig 5b, Fig 5c&d, Fig 5f &g, Fig 5i-k, Fig 5l&m, Fig 6a-d, Fig 6e&f, Fig 6g, Fig 6h&i …]
